# Supplementary material for: Use of Recombinant Human Deoxyribonuclease I in Primary Ciliary Dyskinesia Bronchiectasis—A Real Life Pilot Study
Source: Med Sci (Basel). 2026 Mar 12;14(1):133. doi: 10.3390/medsci14010133 (PMC13027975; doi:10.3390/medsci14010133)
Supplement: Supplementary file 1 [file medsci-14-00133-s001.zip]

Archive with 1 entries (1 files):
- medsci-4134065-supplementary.pdf
